# Supplementary material for: Key Physicochemical Determinants in the Antimicrobial Peptide RiLK1 Promote Amphipathic Structures
Source: Int J Mol Sci. 2021 Sep 16;22(18):10011. doi: 10.3390/ijms221810011 (PMC8472000; doi:10.3390/ijms221810011)
Supplement: Supplementary file 1 [file ijms-22-10011-s001.zip]

Archive with 12 entries (12 files):
- Supplementary Tables.pdf
- Figure S1.pdf
- Figure S2.pdf
- Figure S3.pdf
- Figure S4.pdf
- Figure S5.pdf
- Figure S6.pdf
- Figure S7.pdf
- Figure S8.pdf
- Figure S9.pdf
- Figure S10.pdf
- Figure S11.pdf
